# Supplementary material for: Aphid-encoded variability in susceptibility to a parasitoid
Source: BMC Evol Biol. 2014 Jun 10;14:127. doi: 10.1186/1471-2148-14-127 (PMC4057601; doi:10.1186/1471-2148-14-127)
Supplement: Additional file 2: Figure S1 — Mortality rates (excluding mummification) between parasitized and control (unparasitized) aphid lines, nine days after parasitism. *p < 0.05, **p < 0.01, ***p < 0.0001. [file 1471-2148-14-127-S2.zip]

Archive with 1 entries (1 files):
- 3379837012530612_add2.eps
