# Supplementary material for: Aphid-encoded variability in susceptibility to a parasitoid
Source: BMC Evol Biol. 2014 Jun 10;14:127. doi: 10.1186/1471-2148-14-127 (PMC4057601; doi:10.1186/1471-2148-14-127)
Supplement: Additional file 3: Figure S2 — Average fecundity per aphid per day, among lines showing high (solid bars) and low (striped bars) resistance to parasitism. Letters indicate significant differences within a single day (Tukey’s HSD α = 0.05). Linear mixed model, F5,237, p < 0.01 for each day. [file 1471-2148-14-127-S3.zip]

Archive with 1 entries (1 files):
- 3379837012530612_add3.eps
